# Supplementary material for: Role of Glutamatergic Projections from Lateral Habenula to Ventral Tegmental Area in Inflammatory Pain-Related Spatial Working Memory Deficits
Source: Biomedicines. 2023 Mar 8;11(3):820. doi: 10.3390/biomedicines11030820 (PMC10045719; doi:10.3390/biomedicines11030820)
Supplement: Supplementary file 1 [file biomedicines-11-00820-s001.zip › Supplementary_Data_file_S2/D2r/D2R analysis.xlsx]

## Sheet: D2R
condition	#animal	mean intensity	min	max	Average
Sham	100	1152.53	886	4095	1282.3
Sham	101	1182.99	825	4095
Sham	103	1176.18	865	4095
Sham	120	1351.64	885	4095
Sham	121	1318.33	908	4095
Sham	122	1383.03	986	4095
Sham	123	1411.43	936	4095
CFA	104	1066.06	829	4095	1110.06
CFA	105	1132.27	871	4095
CFA	106	1063.07	842	4095
CFA	107	1147.62	843	4095
CFA	108	1159.02	860	4095
CFA	113	1059.16	873	4095
CFA	116	1143.24	892	4095
