# Supplementary material for: Role of Glutamatergic Projections from Lateral Habenula to Ventral Tegmental Area in Inflammatory Pain-Related Spatial Working Memory Deficits
Source: Biomedicines. 2023 Mar 8;11(3):820. doi: 10.3390/biomedicines11030820 (PMC10045719; doi:10.3390/biomedicines11030820)
Supplement: Supplementary file 1 [file biomedicines-11-00820-s001.zip › Supplementary_Data_file_S2/DAT/DAT analysis.xlsx]

## Sheet: DAT
condition	#animal	mean intensity	min	max	Average
Sham	LHb100	1195.1	887	4095	1238.76
Sham	LHb101	1298.37	884	4095
Sham	LHb102	1140.71	882	4095
Sham	LHb103	1191.93	838	4095
Sham	LHb111	1111.8	849	4095
Sham	LHb120	1362.89	924	4095
Sham	LHb121	1230.66	870	4095
Sham	LHb122	1378.63	934	4095
CFA	LHb112	1206.41	876	4095	1156.54
CFA	LHb113	1178.85	865	4095
CFA	LHb116	1160.55	832	4095
CFA	LHb118	1185.62	884	4095
CFA	LHb104	1142.88	872	4095
CFA	LHb105	1159.05	877	4095
CFA	LHb106	1103.97	885	4095
CFA	LHb107	1068.08	846	4095
CFA	LHb108	1203.42	800	4095
