# Supplementary material for: Role of Glutamatergic Projections from Lateral Habenula to Ventral Tegmental Area in Inflammatory Pain-Related Spatial Working Memory Deficits
Source: Biomedicines. 2023 Mar 8;11(3):820. doi: 10.3390/biomedicines11030820 (PMC10045719; doi:10.3390/biomedicines11030820)
Supplement: Supplementary file 1 [file biomedicines-11-00820-s001.zip › Supplementary_Data_file_S2/GAD65_67/GAD Analysis.xlsx]

## Sheet: GAD
Condition	#animal	mean intensity	min	max	Average
sham	100	925.563	430	4095	1062.75
sham	101	1188.75	565	4095
sham	102	987.485	569	4095
sham	103	878.84	539	4095
sham	110	1277.21	583	4095
sham	111	1118.66	546	4095
cfa	104	1279.43	581	4095	1265.75
cfa	105	1258.43	592	4095
cfa	106	1409.44	621	4095
cfa	107	1215.55	561	4095
cfa	108	1150.9	575	4095
cfa	109	1280.75	581	4095
