# Supplementary material for: Role of Glutamatergic Projections from Lateral Habenula to Ventral Tegmental Area in Inflammatory Pain-Related Spatial Working Memory Deficits
Source: Biomedicines. 2023 Mar 8;11(3):820. doi: 10.3390/biomedicines11030820 (PMC10045719; doi:10.3390/biomedicines11030820)
Supplement: Supplementary file 1 [file biomedicines-11-00820-s001.zip › Supplementary_Data_file_S2/TH/TH Analysis.xlsx]

## Sheet: Sheet1
Condition	#animal	hemisphers	mean intensity	min	max	average of hemisphers	average
sham	LHb 100	1	1174.3	782	4095	1228.05	1231.77
		2	1281.8	787	4095
sham	LHb 101	1	1364.14	855	4095	1388.56
		2	1412.98	826	4095
sham	LHb 103	1	1250.9	813	4095	1247.4
		2	1243.9	762	4095
sham	LHb 110	1	1094.66	739	4095	1104.32
		2	1113.97	790	4095
sham	LHb 111	1	1249.93	789	4095	1190.52
		2	1131.11	751	4095
CFA	LHb 104	1	1256.28	819	4095	1292.98	1309.23
		2	1329.69	782	4095
CFA	LHb 106	1	1140.55	785	4095	1112.24
		2	1083.93	749	4095
CFA	LHb 107	1	1241.11	802	4095	1221.02
		2	1200.92	776	4095
CFA	LHb 108	1	1259.58	747	4095	1372.41
		2	1485.23	833	4095
CFA	LHb 109	1	1526.38	800	4095	1547.52
		2	1568.65	879	4095
